# Supplementary material for: A Polyvalent Broad-Spectrum Escherichia Phage Tequatrovirus EP01 Capable of Controlling Salmonella and Escherichia coli Contamination in Foods
Source: Viruses. 2022 Jan 29;14(2):286. doi: 10.3390/v14020286 (PMC8877722; doi:10.3390/v14020286)
Supplement: Supplementary file 1 [file viruses-14-00286-s001.zip]

Archive with 1 entries (1 files):
- viruses-1536839-supplementary.pdf
